# Supplementary material for: Whole-genome long-read sequencing to unveil Enterococcus antimicrobial resistance in dairy cattle farms exposed a widespread occurrence of Enterococcus lactis
Source: Microbiol Spectr. 2024 Jan 17;12(2):e03672-23. doi: 10.1128/spectrum.03672-23 (PMC10846211; doi:10.1128/spectrum.03672-23)
Supplement: Supplemental material — Figures S1 and S2 and Tables S1-S5. [file spectrum.03672-23-s0001.xlsx]

## Sheet: Overview
Supplemental Material
	Whole-genome long-read sequencing to unveil Enterococcus antimicrobial resistance in dairy cattle farms exposed a widespread occurrence of E. lactis
	Medelin Ocejo1*, Maitane Mugica1*, Beatriz Oporto1, José Luis Lavín2 and Ana Hurtado1#	Medelin Ocejo1*, Maitane Mugica1*, Beatriz Oporto1, José Luis Lavín2 and Ana Hurtado1#	Medelin Ocejo1*, Maitane Mugica1*, Beatriz Oporto1, José Luis Lavín2 and Ana Hurtado1#	Medelin Ocejo1*, Maitane Mugica1*, Beatriz Oporto1, José Luis Lavín2 and Ana Hurtado1#	Medelin Ocejo1*, Maitane Mugica1*, Beatriz Oporto1, José Luis Lavín2 and Ana Hurtado1#	Medelin Ocejo1*, Maitane Mugica1*, Beatriz Oporto1, José Luis Lavín2 and Ana Hurtado1#	Medelin Ocejo1*, Maitane Mugica1*, Beatriz Oporto1, José Luis Lavín2 and Ana Hurtado1#	Medelin Ocejo1*, Maitane Mugica1*, Beatriz Oporto1, José Luis Lavín2 and Ana Hurtado1#	Medelin Ocejo1*, Maitane Mugica1*, Beatriz Oporto1, José Luis Lavín2 and Ana Hurtado1#	Medelin Ocejo1*, Maitane Mugica1*, Beatriz Oporto1, José Luis Lavín2 and Ana Hurtado1#	Medelin Ocejo1*, Maitane Mugica1*, Beatriz Oporto1, José Luis Lavín2 and Ana Hurtado1#	Medelin Ocejo1*, Maitane Mugica1*, Beatriz Oporto1, José Luis Lavín2 and Ana Hurtado1#	Medelin Ocejo1*, Maitane Mugica1*, Beatriz Oporto1, José Luis Lavín2 and Ana Hurtado1#	Medelin Ocejo1*, Maitane Mugica1*, Beatriz Oporto1, José Luis Lavín2 and Ana Hurtado1#	Medelin Ocejo1*, Maitane Mugica1*, Beatriz Oporto1, José Luis Lavín2 and Ana Hurtado1#	Medelin Ocejo1*, Maitane Mugica1*, Beatriz Oporto1, José Luis Lavín2 and Ana Hurtado1#	Medelin Ocejo1*, Maitane Mugica1*, Beatriz Oporto1, José Luis Lavín2 and Ana Hurtado1#	Medelin Ocejo1*, Maitane Mugica1*, Beatriz Oporto1, José Luis Lavín2 and Ana Hurtado1#	Medelin Ocejo1*, Maitane Mugica1*, Beatriz Oporto1, José Luis Lavín2 and Ana Hurtado1#	Medelin Ocejo1*, Maitane Mugica1*, Beatriz Oporto1, José Luis Lavín2 and Ana Hurtado1#	Medelin Ocejo1*, Maitane Mugica1*, Beatriz Oporto1, José Luis Lavín2 and Ana Hurtado1#	Medelin Ocejo1*, Maitane Mugica1*, Beatriz Oporto1, José Luis Lavín2 and Ana Hurtado1#	Medelin Ocejo1*, Maitane Mugica1*, Beatriz Oporto1, José Luis Lavín2 and Ana Hurtado1#	Medelin Ocejo1*, Maitane Mugica1*, Beatriz Oporto1, José Luis Lavín2 and Ana Hurtado1#	Medelin Ocejo1*, Maitane Mugica1*, Beatriz Oporto1, José Luis Lavín2 and Ana Hurtado1#	Medelin Ocejo1*, Maitane Mugica1*, Beatriz Oporto1, José Luis Lavín2 and Ana Hurtado1#	Medelin Ocejo1*, Maitane Mugica1*, Beatriz Oporto1, José Luis Lavín2 and Ana Hurtado1#	Medelin Ocejo1*, Maitane Mugica1*, Beatriz Oporto1, José Luis Lavín2 and Ana Hurtado1#	Medelin Ocejo1*, Maitane Mugica1*, Beatriz Oporto1, José Luis Lavín2 and Ana Hurtado1#	Medelin Ocejo1*, Maitane Mugica1*, Beatriz Oporto1, José Luis Lavín2 and Ana Hurtado1#	Medelin Ocejo1*, Maitane Mugica1*, Beatriz Oporto1, José Luis Lavín2 and Ana Hurtado1#	Medelin Ocejo1*, Maitane Mugica1*, Beatriz Oporto1, José Luis Lavín2 and Ana Hurtado1#	Medelin Ocejo1*, Maitane Mugica1*, Beatriz Oporto1, José Luis Lavín2 and Ana Hurtado1#	Medelin Ocejo1*, Maitane Mugica1*, Beatriz Oporto1, José Luis Lavín2 and Ana Hurtado1#	Medelin Ocejo1*, Maitane Mugica1*, Beatriz Oporto1, José Luis Lavín2 and Ana Hurtado1#	Medelin Ocejo1*, Maitane Mugica1*, Beatriz Oporto1, José Luis Lavín2 and Ana Hurtado1#	Medelin Ocejo1*, Maitane Mugica1*, Beatriz Oporto1, José Luis Lavín2 and Ana Hurtado1#	Medelin Ocejo1*, Maitane Mugica1*, Beatriz Oporto1, José Luis Lavín2 and Ana Hurtado1#	Medelin Ocejo1*, Maitane Mugica1*, Beatriz Oporto1, José Luis Lavín2 and Ana Hurtado1#	Medelin Ocejo1*, Maitane Mugica1*, Beatriz Oporto1, José Luis Lavín2 and Ana Hurtado1#	Medelin Ocejo1*, Maitane Mugica1*, Beatriz Oporto1, José Luis Lavín2 and Ana Hurtado1#	Medelin Ocejo1*, Maitane Mugica1*, Beatriz Oporto1, José Luis Lavín2 and Ana Hurtado1#	Medelin Ocejo1*, Maitane Mugica1*, Beatriz Oporto1, José Luis Lavín2 and Ana Hurtado1#	Medelin Ocejo1*, Maitane Mugica1*, Beatriz Oporto1, José Luis Lavín2 and Ana Hurtado1#	Medelin Ocejo1*, Maitane Mugica1*, Beatriz Oporto1, José Luis Lavín2 and Ana Hurtado1#	Medelin Ocejo1*, Maitane Mugica1*, Beatriz Oporto1, José Luis Lavín2 and Ana Hurtado1#	Medelin Ocejo1*, Maitane Mugica1*, Beatriz Oporto1, José Luis Lavín2 and Ana Hurtado1#	Medelin Ocejo1*, Maitane Mugica1*, Beatriz Oporto1, José Luis Lavín2 and Ana Hurtado1#	Medelin Ocejo1*, Maitane Mugica1*, Beatriz Oporto1, José Luis Lavín2 and Ana Hurtado1#
	1 Animal Health Department; 2 Applied Mathematics Department, NEIKER – Basque Institute for Agricultural Research and Development, Basque Research and Technology Alliance (BRTA), Bizkaia Science and Technology Park 812L, 48160 Derio, Bizkaia, Spain.	1 Animal Health Department; 2 Applied Mathematics Department, NEIKER – Basque Institute for Agricultural Research and Development, Basque Research and Technology Alliance (BRTA), Bizkaia Science and Technology Park 812L, 48160 Derio, Bizkaia, Spain.	1 Animal Health Department; 2 Applied Mathematics Department, NEIKER – Basque Institute for Agricultural Research and Development, Basque Research and Technology Alliance (BRTA), Bizkaia Science and Technology Park 812L, 48160 Derio, Bizkaia, Spain.	1 Animal Health Department; 2 Applied Mathematics Department, NEIKER – Basque Institute for Agricultural Research and Development, Basque Research and Technology Alliance (BRTA), Bizkaia Science and Technology Park 812L, 48160 Derio, Bizkaia, Spain.	1 Animal Health Department; 2 Applied Mathematics Department, NEIKER – Basque Institute for Agricultural Research and Development, Basque Research and Technology Alliance (BRTA), Bizkaia Science and Technology Park 812L, 48160 Derio, Bizkaia, Spain.	1 Animal Health Department; 2 Applied Mathematics Department, NEIKER – Basque Institute for Agricultural Research and Development, Basque Research and Technology Alliance (BRTA), Bizkaia Science and Technology Park 812L, 48160 Derio, Bizkaia, Spain.	1 Animal Health Department; 2 Applied Mathematics Department, NEIKER – Basque Institute for Agricultural Research and Development, Basque Research and Technology Alliance (BRTA), Bizkaia Science and Technology Park 812L, 48160 Derio, Bizkaia, Spain.	1 Animal Health Department; 2 Applied Mathematics Department, NEIKER – Basque Institute for Agricultural Research and Development, Basque Research and Technology Alliance (BRTA), Bizkaia Science and Technology Park 812L, 48160 Derio, Bizkaia, Spain.	1 Animal Health Department; 2 Applied Mathematics Department, NEIKER – Basque Institute for Agricultural Research and Development, Basque Research and Technology Alliance (BRTA), Bizkaia Science and Technology Park 812L, 48160 Derio, Bizkaia, Spain.	1 Animal Health Department; 2 Applied Mathematics Department, NEIKER – Basque Institute for Agricultural Research and Development, Basque Research and Technology Alliance (BRTA), Bizkaia Science and Technology Park 812L, 48160 Derio, Bizkaia, Spain.	1 Animal Health Department; 2 Applied Mathematics Department, NEIKER – Basque Institute for Agricultural Research and Development, Basque Research and Technology Alliance (BRTA), Bizkaia Science and Technology Park 812L, 48160 Derio, Bizkaia, Spain.	1 Animal Health Department; 2 Applied Mathematics Department, NEIKER – Basque Institute for Agricultural Research and Development, Basque Research and Technology Alliance (BRTA), Bizkaia Science and Technology Park 812L, 48160 Derio, Bizkaia, Spain.	1 Animal Health Department; 2 Applied Mathematics Department, NEIKER – Basque Institute for Agricultural Research and Development, Basque Research and Technology Alliance (BRTA), Bizkaia Science and Technology Park 812L, 48160 Derio, Bizkaia, Spain.	1 Animal Health Department; 2 Applied Mathematics Department, NEIKER – Basque Institute for Agricultural Research and Development, Basque Research and Technology Alliance (BRTA), Bizkaia Science and Technology Park 812L, 48160 Derio, Bizkaia, Spain.	1 Animal Health Department; 2 Applied Mathematics Department, NEIKER – Basque Institute for Agricultural Research and Development, Basque Research and Technology Alliance (BRTA), Bizkaia Science and Technology Park 812L, 48160 Derio, Bizkaia, Spain.	1 Animal Health Department; 2 Applied Mathematics Department, NEIKER – Basque Institute for Agricultural Research and Development, Basque Research and Technology Alliance (BRTA), Bizkaia Science and Technology Park 812L, 48160 Derio, Bizkaia, Spain.	1 Animal Health Department; 2 Applied Mathematics Department, NEIKER – Basque Institute for Agricultural Research and Development, Basque Research and Technology Alliance (BRTA), Bizkaia Science and Technology Park 812L, 48160 Derio, Bizkaia, Spain.	1 Animal Health Department; 2 Applied Mathematics Department, NEIKER – Basque Institute for Agricultural Research and Development, Basque Research and Technology Alliance (BRTA), Bizkaia Science and Technology Park 812L, 48160 Derio, Bizkaia, Spain.	1 Animal Health Department; 2 Applied Mathematics Department, NEIKER – Basque Institute for Agricultural Research and Development, Basque Research and Technology Alliance (BRTA), Bizkaia Science and Technology Park 812L, 48160 Derio, Bizkaia, Spain.	1 Animal Health Department; 2 Applied Mathematics Department, NEIKER – Basque Institute for Agricultural Research and Development, Basque Research and Technology Alliance (BRTA), Bizkaia Science and Technology Park 812L, 48160 Derio, Bizkaia, Spain.	1 Animal Health Department; 2 Applied Mathematics Department, NEIKER – Basque Institute for Agricultural Research and Development, Basque Research and Technology Alliance (BRTA), Bizkaia Science and Technology Park 812L, 48160 Derio, Bizkaia, Spain.	1 Animal Health Department; 2 Applied Mathematics Department, NEIKER – Basque Institute for Agricultural Research and Development, Basque Research and Technology Alliance (BRTA), Bizkaia Science and Technology Park 812L, 48160 Derio, Bizkaia, Spain.	1 Animal Health Department; 2 Applied Mathematics Department, NEIKER – Basque Institute for Agricultural Research and Development, Basque Research and Technology Alliance (BRTA), Bizkaia Science and Technology Park 812L, 48160 Derio, Bizkaia, Spain.	1 Animal Health Department; 2 Applied Mathematics Department, NEIKER – Basque Institute for Agricultural Research and Development, Basque Research and Technology Alliance (BRTA), Bizkaia Science and Technology Park 812L, 48160 Derio, Bizkaia, Spain.	1 Animal Health Department; 2 Applied Mathematics Department, NEIKER – Basque Institute for Agricultural Research and Development, Basque Research and Technology Alliance (BRTA), Bizkaia Science and Technology Park 812L, 48160 Derio, Bizkaia, Spain.	1 Animal Health Department; 2 Applied Mathematics Department, NEIKER – Basque Institute for Agricultural Research and Development, Basque Research and Technology Alliance (BRTA), Bizkaia Science and Technology Park 812L, 48160 Derio, Bizkaia, Spain.	1 Animal Health Department; 2 Applied Mathematics Department, NEIKER – Basque Institute for Agricultural Research and Development, Basque Research and Technology Alliance (BRTA), Bizkaia Science and Technology Park 812L, 48160 Derio, Bizkaia, Spain.	1 Animal Health Department; 2 Applied Mathematics Department, NEIKER – Basque Institute for Agricultural Research and Development, Basque Research and Technology Alliance (BRTA), Bizkaia Science and Technology Park 812L, 48160 Derio, Bizkaia, Spain.	1 Animal Health Department; 2 Applied Mathematics Department, NEIKER – Basque Institute for Agricultural Research and Development, Basque Research and Technology Alliance (BRTA), Bizkaia Science and Technology Park 812L, 48160 Derio, Bizkaia, Spain.	1 Animal Health Department; 2 Applied Mathematics Department, NEIKER – Basque Institute for Agricultural Research and Development, Basque Research and Technology Alliance (BRTA), Bizkaia Science and Technology Park 812L, 48160 Derio, Bizkaia, Spain.	1 Animal Health Department; 2 Applied Mathematics Department, NEIKER – Basque Institute for Agricultural Research and Development, Basque Research and Technology Alliance (BRTA), Bizkaia Science and Technology Park 812L, 48160 Derio, Bizkaia, Spain.	1 Animal Health Department; 2 Applied Mathematics Department, NEIKER – Basque Institute for Agricultural Research and Development, Basque Research and Technology Alliance (BRTA), Bizkaia Science and Technology Park 812L, 48160 Derio, Bizkaia, Spain.	1 Animal Health Department; 2 Applied Mathematics Department, NEIKER – Basque Institute for Agricultural Research and Development, Basque Research and Technology Alliance (BRTA), Bizkaia Science and Technology Park 812L, 48160 Derio, Bizkaia, Spain.	1 Animal Health Department; 2 Applied Mathematics Department, NEIKER – Basque Institute for Agricultural Research and Development, Basque Research and Technology Alliance (BRTA), Bizkaia Science and Technology Park 812L, 48160 Derio, Bizkaia, Spain.	1 Animal Health Department; 2 Applied Mathematics Department, NEIKER – Basque Institute for Agricultural Research and Development, Basque Research and Technology Alliance (BRTA), Bizkaia Science and Technology Park 812L, 48160 Derio, Bizkaia, Spain.	1 Animal Health Department; 2 Applied Mathematics Department, NEIKER – Basque Institute for Agricultural Research and Development, Basque Research and Technology Alliance (BRTA), Bizkaia Science and Technology Park 812L, 48160 Derio, Bizkaia, Spain.	1 Animal Health Department; 2 Applied Mathematics Department, NEIKER – Basque Institute for Agricultural Research and Development, Basque Research and Technology Alliance (BRTA), Bizkaia Science and Technology Park 812L, 48160 Derio, Bizkaia, Spain.	1 Animal Health Department; 2 Applied Mathematics Department, NEIKER – Basque Institute for Agricultural Research and Development, Basque Research and Technology Alliance (BRTA), Bizkaia Science and Technology Park 812L, 48160 Derio, Bizkaia, Spain.	1 Animal Health Department; 2 Applied Mathematics Department, NEIKER – Basque Institute for Agricultural Research and Development, Basque Research and Technology Alliance (BRTA), Bizkaia Science and Technology Park 812L, 48160 Derio, Bizkaia, Spain.	1 Animal Health Department; 2 Applied Mathematics Department, NEIKER – Basque Institute for Agricultural Research and Development, Basque Research and Technology Alliance (BRTA), Bizkaia Science and Technology Park 812L, 48160 Derio, Bizkaia, Spain.	1 Animal Health Department; 2 Applied Mathematics Department, NEIKER – Basque Institute for Agricultural Research and Development, Basque Research and Technology Alliance (BRTA), Bizkaia Science and Technology Park 812L, 48160 Derio, Bizkaia, Spain.	1 Animal Health Department; 2 Applied Mathematics Department, NEIKER – Basque Institute for Agricultural Research and Development, Basque Research and Technology Alliance (BRTA), Bizkaia Science and Technology Park 812L, 48160 Derio, Bizkaia, Spain.	1 Animal Health Department; 2 Applied Mathematics Department, NEIKER – Basque Institute for Agricultural Research and Development, Basque Research and Technology Alliance (BRTA), Bizkaia Science and Technology Park 812L, 48160 Derio, Bizkaia, Spain.	1 Animal Health Department; 2 Applied Mathematics Department, NEIKER – Basque Institute for Agricultural Research and Development, Basque Research and Technology Alliance (BRTA), Bizkaia Science and Technology Park 812L, 48160 Derio, Bizkaia, Spain.	1 Animal Health Department; 2 Applied Mathematics Department, NEIKER – Basque Institute for Agricultural Research and Development, Basque Research and Technology Alliance (BRTA), Bizkaia Science and Technology Park 812L, 48160 Derio, Bizkaia, Spain.	1 Animal Health Department; 2 Applied Mathematics Department, NEIKER – Basque Institute for Agricultural Research and Development, Basque Research and Technology Alliance (BRTA), Bizkaia Science and Technology Park 812L, 48160 Derio, Bizkaia, Spain.	1 Animal Health Department; 2 Applied Mathematics Department, NEIKER – Basque Institute for Agricultural Research and Development, Basque Research and Technology Alliance (BRTA), Bizkaia Science and Technology Park 812L, 48160 Derio, Bizkaia, Spain.	1 Animal Health Department; 2 Applied Mathematics Department, NEIKER – Basque Institute for Agricultural Research and Development, Basque Research and Technology Alliance (BRTA), Bizkaia Science and Technology Park 812L, 48160 Derio, Bizkaia, Spain.	1 Animal Health Department; 2 Applied Mathematics Department, NEIKER – Basque Institute for Agricultural Research and Development, Basque Research and Technology Alliance (BRTA), Bizkaia Science and Technology Park 812L, 48160 Derio, Bizkaia, Spain.
	# Address correspondence to Ana Hurtado: ahurtado@neiker.eus * Contributed equally to this work. Author order was determined based on seniority	# Address correspondence to Ana Hurtado: ahurtado@neiker.eus * Contributed equally to this work. Author order was determined based on seniority	# Address correspondence to Ana Hurtado: ahurtado@neiker.eus * Contributed equally to this work. Author order was determined based on seniority	# Address correspondence to Ana Hurtado: ahurtado@neiker.eus * Contributed equally to this work. Author order was determined based on seniority	# Address correspondence to Ana Hurtado: ahurtado@neiker.eus * Contributed equally to this work. Author order was determined based on seniority	# Address correspondence to Ana Hurtado: ahurtado@neiker.eus * Contributed equally to this work. Author order was determined based on seniority	# Address correspondence to Ana Hurtado: ahurtado@neiker.eus * Contributed equally to this work. Author order was determined based on seniority	# Address correspondence to Ana Hurtado: ahurtado@neiker.eus * Contributed equally to this work. Author order was determined based on seniority	# Address correspondence to Ana Hurtado: ahurtado@neiker.eus * Contributed equally to this work. Author order was determined based on seniority	# Address correspondence to Ana Hurtado: ahurtado@neiker.eus * Contributed equally to this work. Author order was determined based on seniority	# Address correspondence to Ana Hurtado: ahurtado@neiker.eus * Contributed equally to this work. Author order was determined based on seniority	# Address correspondence to Ana Hurtado: ahurtado@neiker.eus * Contributed equally to this work. Author order was determined based on seniority	# Address correspondence to Ana Hurtado: ahurtado@neiker.eus * Contributed equally to this work. Author order was determined based on seniority	# Address correspondence to Ana Hurtado: ahurtado@neiker.eus * Contributed equally to this work. Author order was determined based on seniority	# Address correspondence to Ana Hurtado: ahurtado@neiker.eus * Contributed equally to this work. Author order was determined based on seniority	# Address correspondence to Ana Hurtado: ahurtado@neiker.eus * Contributed equally to this work. Author order was determined based on seniority	# Address correspondence to Ana Hurtado: ahurtado@neiker.eus * Contributed equally to this work. Author order was determined based on seniority	# Address correspondence to Ana Hurtado: ahurtado@neiker.eus * Contributed equally to this work. Author order was determined based on seniority	# Address correspondence to Ana Hurtado: ahurtado@neiker.eus * Contributed equally to this work. Author order was determined based on seniority	# Address correspondence to Ana Hurtado: ahurtado@neiker.eus * Contributed equally to this work. Author order was determined based on seniority	# Address correspondence to Ana Hurtado: ahurtado@neiker.eus * Contributed equally to this work. Author order was determined based on seniority	# Address correspondence to Ana Hurtado: ahurtado@neiker.eus * Contributed equally to this work. Author order was determined based on seniority	# Address correspondence to Ana Hurtado: ahurtado@neiker.eus * Contributed equally to this work. Author order was determined based on seniority	# Address correspondence to Ana Hurtado: ahurtado@neiker.eus * Contributed equally to this work. Author order was determined based on seniority	# Address correspondence to Ana Hurtado: ahurtado@neiker.eus * Contributed equally to this work. Author order was determined based on seniority	# Address correspondence to Ana Hurtado: ahurtado@neiker.eus * Contributed equally to this work. Author order was determined based on seniority	# Address correspondence to Ana Hurtado: ahurtado@neiker.eus * Contributed equally to this work. Author order was determined based on seniority	# Address correspondence to Ana Hurtado: ahurtado@neiker.eus * Contributed equally to this work. Author order was determined based on seniority	# Address correspondence to Ana Hurtado: ahurtado@neiker.eus * Contributed equally to this work. Author order was determined based on seniority	# Address correspondence to Ana Hurtado: ahurtado@neiker.eus * Contributed equally to this work. Author order was determined based on seniority	# Address correspondence to Ana Hurtado: ahurtado@neiker.eus * Contributed equally to this work. Author order was determined based on seniority	# Address correspondence to Ana Hurtado: ahurtado@neiker.eus * Contributed equally to this work. Author order was determined based on seniority	# Address correspondence to Ana Hurtado: ahurtado@neiker.eus * Contributed equally to this work. Author order was determined based on seniority	# Address correspondence to Ana Hurtado: ahurtado@neiker.eus * Contributed equally to this work. Author order was determined based on seniority	# Address correspondence to Ana Hurtado: ahurtado@neiker.eus * Contributed equally to this work. Author order was determined based on seniority	# Address correspondence to Ana Hurtado: ahurtado@neiker.eus * Contributed equally to this work. Author order was determined based on seniority	# Address correspondence to Ana Hurtado: ahurtado@neiker.eus * Contributed equally to this work. Author order was determined based on seniority	# Address correspondence to Ana Hurtado: ahurtado@neiker.eus * Contributed equally to this work. Author order was determined based on seniority	# Address correspondence to Ana Hurtado: ahurtado@neiker.eus * Contributed equally to this work. Author order was determined based on seniority	# Address correspondence to Ana Hurtado: ahurtado@neiker.eus * Contributed equally to this work. Author order was determined based on seniority	# Address correspondence to Ana Hurtado: ahurtado@neiker.eus * Contributed equally to this work. Author order was determined based on seniority	# Address correspondence to Ana Hurtado: ahurtado@neiker.eus * Contributed equally to this work. Author order was determined based on seniority	# Address correspondence to Ana Hurtado: ahurtado@neiker.eus * Contributed equally to this work. Author order was determined based on seniority	# Address correspondence to Ana Hurtado: ahurtado@neiker.eus * Contributed equally to this work. Author order was determined based on seniority	# Address correspondence to Ana Hurtado: ahurtado@neiker.eus * Contributed equally to this work. Author order was determined based on seniority	# Address correspondence to Ana Hurtado: ahurtado@neiker.eus * Contributed equally to this work. Author order was determined based on seniority	# Address correspondence to Ana Hurtado: ahurtado@neiker.eus * Contributed equally to this work. Author order was determined based on seniority	# Address correspondence to Ana Hurtado: ahurtado@neiker.eus * Contributed equally to this work. Author order was determined based on seniority	# Address correspondence to Ana Hurtado: ahurtado@neiker.eus * Contributed equally to this work. Author order was determined based on seniority
List of supplementary figures and tables:
	Supplementary Figure S1. Phylogenetic tree inferred with FastME 2.1.6.1 from GBDP distances calculated from complete genome sequences. The branch lengths are scaled in terms of GBDP distance formula d5. The tree was rooted at the midpoint and customized in iToL.
	Supplementary Figure S2. Proportion of isolates resistant to different classes of antimicrobials as determined by broth microdilution to compare A) Enterococcus species, and B) Age group. Bars are color-coded based on the number of different antimicrobial classes they showed resistance to.
	Supplementary Table S1. Overview of WGS output data and assembly.
	Supplementary Table S2. Minimum Inhibitory Concentration (MIC) values as determined by broth microdilution. MIC values above the ECOFF are highlighted in red, indicating resistance.
	Supplementary Table S3. Heatmap showing the distribution of virulence factors detected by WGS in each isolate along with the hierarchical clustering dendrogram based on presence/absence of virulence factors.
	Supplementary Table S4. Point mutations in the Penicillin-Binding Protein 5 (PBP5) sequences, as identified by PointFinder.
	Supplementary Table S5. List of NCBI accession numbers associated to samples.
[truncated: 5,000 more columns]

## Sheet: Fig. S1
Supplementary Figure S1. Phylogenetic tree inferred with FastME 2.1.6.1 from GBDP distances calculated from complete genome sequences at the Type (Strain) Genome Server (TYGS). The branch lengths are scaled in terms of GBDP distance formula d5. The tree was rooted at the midpoint and customized in iToL.

## Sheet: Fig. S2
Supplementary Figure S2. Proportion of isolates resistant to different classes of antimicrobials as determined by broth microdilution to compare A) Enterococcus species, and B) Age group. Bars are color-coded based on the number of different antimicrobial classes they showed resistance to: 0, susceptible to all antimicrobials tested; 1-5, resistant to 1-5 classes of antimicrobials as per the lege…

## Sheet: Table S1
Supplementary Table S1. Overview of WGS output data and assembly.
	ONT sequencing output data					Genome assembly statistics
Sample	Enterococcus species	Total (n) reads	Total Mb/ sample	N50		Chromosomic contigs (n)	Plasmidic contigs (n)	Unclassified contigs (n)	% GC	Chromosome size (bp)	Plasmid size (bp)	Coverage (X)
ENT0018	E. faecalis	19747	413.119	25136		1			37.52	2880398		143.424
ENT0020	E. lactis	37130	1000	24693		1	2		38.27	2662082	54,542 / 185,355	344.593
ENT0021	E. faecalis	14043	386.006	33055		1			37.7	2696642		143.143
ENT0034	E. faecalis	20769	430.835	24999		1	1		37.58	2844828	31386	149.793
ENT0049	E. faecalis	19902	398.411	24425		1	1		37.54	2783773	51655	140.512
ENT0058	E. faecium	40006	824.484	23541		1	3		38.03	2743641	37,074 / 42,455 / 176,576	274.851
ENT0072	E. faecalis	35911	847.254	31271		1	1		37.56	2798715	66092	295.746
ENT0075	E. faecalis	34138	1000	31875		2*	2	1*	37.43	3052844	39,836 / 79,128	310.618
ENT0082	E. faecalis	13707	358.883	33968		1	1		37.51	2785171	51666	126.508
ENT0084	E. faecium	20576	400.254	23944		1	2		37.89	2564600	27,171 / 103,122	148.523
ENT0092	E. faecium	34846	597.404	20068		1	1		38.05	2730625	66512	213.577
ENT0094	E. faecalis	36226	840.535	28100		1	2		37.4	2926386	36,323 / 58,922	278.172
ENT0102	E. lactis	18721	384.299	28235		1		1	38.39	2684198		141.33
ENT0104	E. faecalis	7094	189.4	32938		1	2		37.36	2967269	36,352 / 58,916	61.8448
ENT0114	E. lactis	24320	488.981	23653		1	1		38.39	2683890	9750	181.531
ENT0115	E. faecalis	18160	343.755	23422		1			37.35	2890653		118.92
ENT0121	E. faecalis	37604	895.24	27808		1	1		37.48	2898195	66026	302.015
ENT0137	E. faecalis	14494	268.984	24463		1			37.51	2891064		93.0398
ENT0138	E. faecium	37353	1000.02	26450		1	2		37.89	2564697	27,170 / 103,110	371.068
ENT0143	E. faecalis	17383	308.188	23464		1	1		37.53	2994293	44334	101.423
ENT0154	E. lactis	12404	273.155	26252		1	1		38.27	2552209	161226	100.668
ENT0169	E. lactis	18902	392.77	26688		2*			38.36	2800080		140.271
ENT0172	E. faecium	22518	415.261	21792		1	2		37.78	2698007	30,043 / 102,365	146.714
ENT0177	E. faecium	13458	358.603	33201		3*	2	1	37.99	2887895	34,955 / 40,661	119.513
ENT0184	E. faecalis	41642	1000.01	28004		1	1		37.44	2932036	65302	333.631
ENT0186	E. lactis	22102	439.309	23567		1	1		38.39	2683906	9756	163.09
ENT0190	E. faecalis	19470	410.512	25171		1	2		37.39	2950061	39,822 / 80,383	133.706
ENT0207	E. lactis	15693	351.063	26718		1	1		38.27	2552205	161230	129.38
ENT0245	E. lactis	20652	390.799	23594		1	1		38.17	2753626	211789	131.786
ENT0261	E. lactis	28737	511.622	21512		1	1		38.39	2683256	9752	189.981
ENT0263	E. faecalis	9113	253.561	33840		1	1		37.61	2790808	21487	90.1615
ENT0265	E. faecalis	12686	300.718	31303		1	2		37.57	2820168	24,572 / 59,743	103.536
* Non-circularised contigs

## Sheet: Table S2
Supplementary Table S2. Minimum Inhibitory Concentration (MIC) values as determined by broth microdilution. MIC values above the ECOFF are highlighted in red, indicating resistance.
						Antimicrobials tested (epidemiological cut-off - ECOFF - values defined by EUCAST; in mg/L)
Farm	Sampling	Age Group	Isolate	Species	Phenotypic AMR Profile	AMP (Efs=4; Efm=8)	CHL (32)	CIP (Efs=4; Efm=8)	DAP (Efs=4; Efm=8)	ERY (4)	GEN (Efs=64; Efm=32)	LZD (4)	Q/Da	TEI (2)	TET (4)	TGC (0.25)	VAN (4)	WGS
F1	S1	Calves	ENT0018	E. faecalis	TET	1	8	2	1	2	≤ 8	2	8	≤ 0.5	64	0.12	2	YES
F1	S1	Heifers	ENT0021	E. faecalis	SUSCEPTIBLE	1	8	2	4	≤ 1	≤ 8	2	16	≤ 0.5	≤ 1	0.25	4	YES
F1	S1	Heifers	ENT0020	E. lactis	ERY-TET-Q/D	1	16	2	4	> 128	≤ 8	2	8	≤ 0.5	> 128	0.25	≤ 1	YES
F1	S1	Lactating cows	ENT0022	E. lactis	SUSCEPTIBLE	1	16	2	4	≤ 1	≤ 8	4	4	≤ 0.5	≤ 1	0.12	≤ 1	NO
F1	S2	Calves	ENT0045	E. faecalis	CHL-ERY-TET	2	128	2	4	> 128	≤ 8	2	16	≤ 0.5	128	0.25	≤ 1	NO
F1	S2	Calves	ENT0046	E. faecium	SUSCEPTIBLE	2	8	4	8	2	≤ 8	4	4	1	≤ 1	0.12	≤ 1	NO
F1	S2	Heifers	ENT0058	E. faecium	TET	4	8	2	4	4	16	2	4	≤ 0.5	> 128	0.25	4	YES
F1	S2	Lactating cows	ENT0049	E. faecalis	CHL-ERY-TET	1	128	2	2	128	≤ 8	2	16	≤ 0.5	128	0.12	≤ 1	YES
F1	S3	Calves	ENT0082	E. faecalis	CHL-ERY-TET	1	128	2	1	> 128	≤ 8	2	16	≤ 0.5	128	0.12	≤ 1	YES
F1	S3	Calves	ENT0084	E. faecium	TET	1	8	4	4	2	≤ 8	2	4	≤ 0.5	128	0.12	≤ 1	YES
F1	S3	Lactating cows	ENT0086	E. faecalis	SUSCEPTIBLE	1	8	1	2	2	≤ 8	2	16	≤ 0.5	≤ 1	0.12	≤ 1	NO
F1	S3	Lactating cows	ENT0107	E. lactis	SUSCEPTIBLE	1	8	1	4	≤ 1	≤ 8	4	2	≤ 0.5	≤ 1	0.06	≤ 1	NO
F1	S4	Calves	ENT0111	E. lactis	SUSCEPTIBLE	2	≤ 4	1	4	4	≤ 8	2	4	≤ 0.5	≤ 1	0.06	≤ 1	NO
F1	S4	Heifers	ENT0115	E. faecalis	TET	1	8	1	2	≤ 1	16	2	16	≤ 0.5	64	0.12	≤ 1	YES
F1	S4	Heifers	ENT0114	E. lactis	ERY	1	≤ 4	1	4	8	≤ 8	2	4	≤ 0.5	≤ 1	0.06	≤ 1	YES
F1	S4	Lactating cows	ENT0118	E. faecium	SUSCEPTIBLE	1	8	2	4	2	≤ 8	2	1	≤ 0.5	≤ 1	0.12	≤ 1	NO
F1	S5	Calves	ENT0137	E. faecalis	TET	1	8	1	0.5	2	≤ 8	2	2	≤ 0.5	32	0.06	≤ 1	YES
F1	S5	Calves	ENT0138	E. faecium	TET	2	16	4	4	2	≤ 8	4	4	≤ 0.5	> 128	0.25	≤ 1	YES
F1	S5	Heifers	ENT0143	E. faecalis	CHL-ERY-TET	1	64	1	1	> 128	≤ 8	2	8	≤ 0.5	128	0.12	≤ 1	YES
F1	S5	Heifers	ENT0142	E. lactis	SUSCEPTIBLE	1	≤ 4	1	4	4	≤ 8	2	2	≤ 0.5	≤ 1	0.06	≤ 1	NO
F1	S5	Lactating cows	ENT0145	E. lactis	SUSCEPTIBLE	2	8	1	8	4	≤ 8	2	4	≤ 0.5	≤ 1	0.06	≤ 1	NO
F1	S6	Calves	ENT0169	E. lactis	SUSCEPTIBLE	2	8	1	4	4	≤ 8	2	4	≤ 0.5	≤ 1	≤ 0.03	≤ 1	YES
F1	S6	Lactating cows	ENT0172	E. faecium	TET	1	8	4	4	2	≤ 8	4	4	≤ 0.5	128	0.25	≤ 1	YES
F1	S7	Calves	ENT0201	E. faecium	SUSCEPTIBLE	1	8	1	4	≤ 1	≤ 8	2	4	≤ 0.5	≤ 1	0.06	2	NO
F1	S7	Heifers	ENT0204	E. lactis	ERY	1	8	1	8	8	≤ 8	2	2	≤ 0.5	≤ 1	0.06	≤ 1	NO
F1	S7	Lactating cows	ENT0207	E. lactis	SUSCEPTIBLE	1	8	1	4	4	16	4	4	≤ 0.5	≤ 1	0.06	≤ 1	YES
F1	S8	Calves	ENT0242	E. lactis	ERY	1	8	0.5	4	8	≤ 8	4	4	≤ 0.5	≤ 1	0.06	≤ 1	NO
F1	S8	Lactating cows	ENT0245	E. lactis	SUSCEPTIBLE	1	8	1	2	≤ 1	≤ 8	4	4	≤ 0.5	≤ 1	≤ 0.03	≤ 1	YES
F2	S1	Calves	ENT0035	E. lactis	Q/D	4	16	1	8	≤ 1	≤ 8	4	8	≤ 0.5	≤ 1	0.12	≤ 1	NO
F2	S1	Heifers	ENT0037	E. lactis	SUSCEPTIBLE	1	8	2	4	≤ 1	≤ 8	4	4	≤ 0.5	≤ 1	0.12	≤ 1	NO
F2	S2	Calves	ENT0055	E. lactis	Q/D	2	16	1	4	4	≤ 8	4	8	≤ 0.5	≤ 1	0.12	≤ 1	NO
F2	S4	Calves	ENT0121	E. faecalis	CHL-CIP-ERY-TET	1	64	> 16	1	> 128	≤ 8	2	16	≤ 0.5	64	0.12	2	YES
F2	S4	Calves	ENT0122	E. lactis	SUSCEPTIBLE	2	8	1	4	4	≤ 8	4	4	≤ 0.5	≤ 1	0.06	≤ 1	NO
F2	S4	Lactating cows	ENT0124	E. faecalis	SUSCEPTIBLE	1	8	1	2	2	≤ 8	2	16	≤ 0.5	≤ 1	0.06	2	NO
F2	S4	Lactating cows	ENT0126	E. lactis	SUSCEPTIBLE	1	8	1	4	4	16	2	4	≤ 0.5	≤ 1	0.06	≤ 1	NO
F2	S5	Calves	ENT0158	E. faecalis	CHL-ERY-TET	≤ 0.5	64	1	1	> 128	≤ 8	1	4	≤ 0.5	128	0.25	≤ 1	NO
F2	S5	Calves	ENT0157	E. lactis	SUSCEPTIBLE	1	8	4	8	4	16	4	4	≤ 0.5	≤ 1	0.06	≤ 1	NO
F2	S5	Heifers	ENT0163	E. faecalis	SUSCEPTIBLE	1	8	2	2	≤ 1	16	2	16	≤ 0.5	≤ 1	0.12	≤ 1	NO
F2	S5	Heifers	ENT0161	E. faecium	SUSCEPTIBLE	≤ 0.5	8	2	2	≤ 1	≤ 8	4	1	≤ 0.5	≤ 1	0.12	2	NO
F2	S5	Lactating cows	ENT0168	E. faecalis	SUSCEPTIBLE	1	8	1	1	≤ 1	≤ 8	2	8	≤ 0.5	≤ 1	0.06	2	NO
F2	S5	Lactating cows	ENT0165	E. lactis	SUSCEPTIBLE	1	16	1	4	4	16	4	4	≤ 0.5	≤ 1	0.06	≤ 1	NO
F2	S6	Calves	ENT0175	E. faecalis	CHL-ERY-TET	1	64	1	4	> 128	≤ 8	1	2	≤ 0.5	128	0.12	≤ 1	NO
F2	S6	Calves	ENT0177	E. faecium	ERY-TET-Q/D	4	8	4	4	> 128	≤ 8	2	8	≤ 0.5	> 128	0.12	≤ 1	YES
F2	S6	Lactating cows	ENT0179	E. lactis	ERY	1	8	1	4	8	≤ 8	2	4	≤ 0.5	≤ 1	≤ 0.03	≤ 1	NO
F2	S7	Calves	ENT0219	E. faecalis	SUSCEPTIBLE	1	8	0.5	2	≤ 1	16	2	16	≤ 0.5	≤ 1	0.12	2	NO
F2	S7	Calves	ENT0217	E. lactis	SUSCEPTIBLE	1	8	1	4	4	≤ 8	4	4	≤ 0.5	≤ 1	0.06	≤ 1	NO
F2	S7	Lactating cows	ENT0221	E. faecium	SUSCEPTIBLE	1	8	4	8	2	≤ 8	2	4	≤ 0.5	≤ 1	0.12	≤ 1	NO
F2	S8	Calves	ENT0235	E. faecalis	CHL-ERY-TET	1	64	2	0.5	> 128	≤ 8	1	4	≤ 0.5	128	0.12	≤ 1	NO
F2	S8	Calves	ENT0234	E. lactis	SUSCEPTIBLE	≤ 0.5	8	0.5	4	4	≤ 8	4	4	≤ 0.5	≤ 1	0.06	≤ 1	NO
F2	S8	Lactating cows	ENT0240	E. faecalis	SUSCEPTIBLE	1	8	2	2	≤ 1	16	2	16	≤ 0.5	≤ 1	0.12	2	NO
F2	S8	Lactating cows	ENT0238	E. faecium	SUSCEPTIBLE	1	8	4	4	2	16	2	1	≤ 0.5	≤ 1	0.06	≤ 1	NO
F2	S9	Calves	ENT0256	E. faecalis	TET	1	8	1	0.5	≤ 1	≤ 8	2	16	≤ 0.5	64	0.12	≤ 1	NO
F2	S9	Calves	ENT0258	E. lactis	SUSCEPTIBLE	1	8	1	4	4	≤ 8	4	4	≤ 0.5	≤ 1	0.06	≤ 1	NO
F2	S9	Lactating cows	ENT0260	E. lactis	SUSCEPTIBLE	1	8	1	4	≤ 1	32	4	2	≤ 0.5	≤ 1	0.12	≤ 1	NO
F2	S10	Calves	ENT0281	E. faecium	SUSCEPTIBLE	≤ 0.5	8	2	4	2	≤ 8	4	1	≤ 0.5	≤ 1	≤ 0.03	≤ 1	NO
F2	S10	Lactating cows	ENT0285	E. faecalis	SUSCEPTIBLE	1	8	1	2	2	16	2	16	≤ 0.5	≤ 1	0.12	2	NO
F2	S10	Lactating cows	ENT0284	E. lactis	SUSCEPTIBLE	≤ 0.5	8	0.5	8	≤ 1	32	2	4	≤ 0.5	≤ 1	0.12	≤ 1	NO
F3	S1	Calves	ENT0042	E. faecalis	SUSCEPTIBLE	1	8	2	2	≤ 1	≤ 8	2	16	≤ 0.5	≤ 1	0.12	≤ 1	NO
F3	S1	Calves	ENT0041	E. lactis	ERY	1	8	1	4	8	≤ 8	2	4	≤ 0.5	≤ 1	0.12	≤ 1	NO
F3	S1	Lactating cows	ENT0040	E. faecium	SUSCEPTIBLE	1	8	2	8	2	≤ 8	4	1	≤ 0.5	≤ 1	0.06	4	NO
F3	S2	Calves	ENT0068	E. lactis	SUSCEPTIBLE	1	8	1	4	2	≤ 8	2	4	≤ 0.5	≤ 1	0.12	≤ 1	NO
F3	S2	Heifers	ENT0071	E. lactis	SUSCEPTIBLE	1	8	1	4	4	≤ 8	2	4	≤ 0.5	≤ 1	≤ 0.03	≤ 1	NO
F3	S2	Lactating cows	ENT0072	E. faecalis	CHL-CIP-ERY-GEN-TET	1	64	> 16	1	> 128	> 1024	1	16	≤ 0.5	128	0.12	≤ 1	YES
F3	S3	Calves	ENT0128	E. lactis	SUSCEPTIBLE	2	8	1	4	4	≤ 8	2	4	≤ 0.5	≤ 1	≤ 0.03	≤ 1	NO
F3	S3	Heifers	ENT0131	E. lactis	SUSCEPTIBLE	2	8	1	4	2	≤ 8	2	4	≤ 0.5	≤ 1	≤ 0.03	≤ 1	NO
F3	S3	Lactating cows	ENT0134	E. faecium	SUSCEPTIBLE	1	8	2	2	4	≤ 8	4	1	≤ 0.5	≤ 1	0.06	≤ 1	NO
F3	S4	Calves	ENT0192	E. lactis	SUSCEPTIBLE	1	≤ 4	1	4	4	≤ 8	2	2	≤ 0.5	≤ 1	0.06	≤ 1	NO
F3	S4	Heifers	ENT0195	E. faecalis	GEN-TET	1	8	1	1	≤ 1	> 1024	2	8	≤ 0.5	64	0.12	2	NO
F3	S4	Heifers	ENT0197	E. lactis	SUSCEPTIBLE	1	8	1	8	4	≤ 8	2	2	≤ 0.5	≤ 1	0.12	≤ 1	NO
F3	S4	Lactating cows	ENT0199	E. lactis	SUSCEPTIBLE	1	8	1	4	4	16	4	4	≤ 0.5	≤ 1	≤ 0.03	≤ 1	NO
F3	S5	Calves	ENT0224	E. lactis	ERY	1	8	1	4	8	≤ 8	2	4	≤ 0.5	≤ 1	≤ 0.03	≤ 1	NO
F3	S5	Heifers	ENT0227	E. lactis	SUSCEPTIBLE	1	8	1	8	2	≤ 8	4	4	≤ 0.5	≤ 1	≤ 0.03	≤ 1	NO
F3	S5	Lactating cows	ENT0232	E. faecalis	SUSCEPTIBLE	1	8	2	2	≤ 1	16	2	16	≤ 0.5	≤ 1	0.12	2	NO
F3	S5	Lactating cows	ENT0230	E. lactis	TET	2	8	2	4	≤ 1	≤ 8	4	4	≤ 0.5	128	0.25	≤ 1	NO
F3	S6	Calves	ENT0247	E. faecium	ERY	1	16	4	4	8	≤ 8	4	≤ 0.5	≤ 0.5	≤ 1	0.12	≤ 1	NO
F3	S6	Heifers	ENT0250	E. lactis	SUSCEPTIBLE	≤ 0.5	8	1	2	2	≤ 8	4	4	≤ 0.5	≤ 1	≤ 0.03	≤ 1	NO
F3	S6	Lactating cows	ENT0253	E. lactis	ERY	≤ 0.5	8	1	8	8	≤ 8	4	4	≤ 0.5	≤ 1	0.06	≤ 1	NO
F3	S7	Calves	ENT0272	E. lactis	ERY	1	8	1	4	8	≤ 8	2	2	≤ 0.5	≤ 1	≤ 0.03	≤ 1	NO
F3	S7	Heifers	ENT0275	E. lactis	SUSCEPTIBLE	1	8	1	4	4	≤ 8	4	4	≤ 0.5	≤ 1	0.06	≤ 1	NO
F3	S7	Lactating cows	ENT0278	E. faecium	TET	2	8	4	8	2	≤ 8	4	4	1	32	0.06	≤ 1	NO
F3	S8	Calves	ENT0291	E. faecalis	GEN-TET	1	≤ 4	1	2	≤ 1	> 1024	1	8	≤ 0.5	64	0.12	2	NO
F3	S8	Calves	ENT0288	E. lactis	ERY	2	8	1	8	8	≤ 8	2	2	≤ 0.5	≤ 1	0.12	≤ 1	NO
F3	S8	Heifers	ENT0293	E. faecalis	SUSCEPTIBLE	1	8	1	2	≤ 1	16	2	8	≤ 0.5	≤ 1	0.12	≤ 1	NO
F3	S8	Heifers	ENT0292	E. faecium	SUSCEPTIBLE	1	8	4	4	4	16	4	1	≤ 0.5	≤ 1	0.12	≤ 1	NO
F3	S8	Lactating cows	ENT0295	E. faecium	SUSCEPTIBLE	1	8	4	4	2	32	4	1	≤ 0.5	≤ 1	≤ 0.03	≤ 1	NO
F3	S9	Calves	ENT0298	E. lactis	ERY	1	8	1	4	8	≤ 8	2	4	≤ 0.5	≤ 1	0.12	≤ 1	NO
F3	S9	Heifers	ENT0303	E. faecalis	TET	1	8	1	2	≤ 1	16	2	8	1	64	0.12	≤ 1	NO
F3	S9	Heifers	ENT0301	E. faecium	SUSCEPTIBLE	1	8	4	4	2	≤ 8	4	1	≤ 0.5	≤ 1	0.12	≤ 1	NO
F3	S9	Lactating cows	ENT0306	E. faecalis	SUSCEPTIBLE	≤ 0.5	8	0.25	4	≤ 1	≤ 8	2	4	≤ 0.5	≤ 1	≤ 0.03	≤ 1	NO
F3	S9	Lactating cows	ENT0305	E. lactis	ERY	2	8	1	4	8	≤ 8	2	4	≤ 0.5	≤ 1	0.06	≤ 1	NO
F3	S10	Calves	ENT0307	E. lactis	ERY	4	≤ 4	1	4	8	≤ 8	2	2	≤ 0.5	≤ 1	≤ 0.03	≤ 1	NO
F4	S1	Calves	ENT0034	E. faecalis	CHL-TET	1	64	2	1	≤ 1	≤ 8	2	4	≤ 0.5	8	0.12	≤ 1	YES
F4	S1	Calves	ENT0033	E. lactis	SUSCEPTIBLE	≤ 0.5	8	2	2	4	≤ 8	2	4	≤ 0.5	≤ 1	≤ 0.03	≤ 1	NO
F4	S2	Calves	ENT0075	E. faecalis	CHL-ERY-LZD-TET	1	64	1	0.5	> 128	≤ 8	8	16	≤ 0.5	64	0.12	2	YES
F4	S2	Calves	ENT0074	E. lactis	SUSCEPTIBLE	1	≤ 4	1	4	4	≤ 8	2	2	≤ 0.5	≤ 1	0.12	≤ 1	NO
F4	S2	Lactating cows	ENT0080	E. faecalis	SUSCEPTIBLE	1	8	1	2	≤ 1	16	2	8	≤ 0.5	≤ 1	0.12	2	NO
F4	S2	Lactating cows	ENT0078	E. lactis	SUSCEPTIBLE	2	≤ 4	1	4	4	≤ 8	2	4	≤ 0.5	≤ 1	0.06	≤ 1	NO
F4	S3	Calves	ENT0097	E. lactis	ERY	1	8	1	8	8	≤ 8	2	4	≤ 0.5	≤ 1	0.06	≤ 1	NO
F4	S3	Lactating cows	ENT0100	E. faecalis	SUSCEPTIBLE	1	8	1	2	≤ 1	≤ 8	2	16	≤ 0.5	≤ 1	0.12	2	NO
F4	S3	Lactating cows	ENT0102	E. lactis	ERY	1	≤ 4	1	4	16	≤ 8	2	4	≤ 0.5	≤ 1	0.06	≤ 1	YES
F4	S4	Calves	ENT0148	E. lactis	ERY	2	8	1	8	8	≤ 8	2	4	≤ 0.5	≤ 1	0.12	≤ 1	NO
F4	S4	Heifers	ENT0151	E. lactis	ERY	1	8	1	8	8	16	2	2	≤ 0.5	≤ 1	≤ 0.03	≤ 1	NO
F4	S4	Lactating cows	ENT0154	E. lactis	SUSCEPTIBLE	2	16	1	4	4	32	4	4	≤ 0.5	≤ 1	0.25	≤ 1	YES
F4	S5	Calves	ENT0184	E. faecalis	CHL-ERY-TET	1	64	1	1	> 128	16	2	16	≤ 0.5	64	0.12	≤ 1	YES
F4	S5	Calves	ENT0182	E. lactis	ERY	2	≤ 4	1	4	8	≤ 8	2	2	≤ 0.5	≤ 1	0.06	≤ 1	NO
F4	S5	Heifers	ENT0186	E. lactis	ERY	1	≤ 4	1	8	8	≤ 8	4	4	≤ 0.5	≤ 1	≤ 0.03	≤ 1	YES
F4	S5	Lactating cows	ENT0190	E. faecalis	CHL-ERY-LZD-TET	1	128	1	0.5	> 128	16	8	16	≤ 0.5	64	0.12	2	YES
F4	S5	Lactating cows	ENT0189	E. lactis	SUSCEPTIBLE	2	≤ 4	1	4	4	≤ 8	2	4	≤ 0.5	≤ 1	0.12	≤ 1	NO
F4	S6	Calves	ENT0210	E. lactis	ERY	1	8	1	4	8	≤ 8	2	2	≤ 0.5	≤ 1	0.06	≤ 1	NO
F4	S6	Heifers	ENT0213	E. lactis	ERY	1	≤ 4	1	4	8	16	2	4	≤ 0.5	≤ 1	0.06	≤ 1	NO
F4	S6	Lactating cows	ENT0216	E. faecalis	SUSCEPTIBLE	1	8	2	2	≤ 1	16	2	16	≤ 0.5	≤ 1	0.12	2	NO
F4	S7	Calves	ENT0263	E. faecalis	CHL-TET	1	64	1	2	≤ 1	16	2	16	≤ 0.5	128	0.25	2	YES
F4	S7	Calves	ENT0261	E. lactis	ERY	1	8	1	4	8	≤ 8	2	2	≤ 0.5	≤ 1	0.12	≤ 1	YES
F4	S7	Heifers	ENT0265	E. faecalis	SUSCEPTIBLE	2	8	1	1	4	16	2	16	≤ 0.5	≤ 1	0.12	≤ 1	YES
F4	S7	Lactating cows	ENT0268	E. faecalis	SUSCEPTIBLE	1	8	2	1	4	16	2	16	≤ 0.5	≤ 1	0.12	≤ 1	NO
F4	S7	Lactating cows	ENT0270	E. lactis	SUSCEPTIBLE	1	8	1	4	4	16	2	4	≤ 0.5	≤ 1	0.06	≤ 1	NO
F5	S1	Calves	ENT0025	E. faecalis	CHL-ERY-TET	2	64	1	1	> 128	≤ 8	2	16	≤ 0.5	64	0.25	2	NO
F5	S1	Calves	ENT0026	E. faecium	ERY-TET	4	32	4	2	> 128	16	2	1	≤ 0.5	64	0.12	≤ 1	NO
F5	S1	Heifers	ENT0052	E. faecalis	CHL-ERY-TET	2	64	1	1	> 128	≤ 8	2	16	≤ 0.5	128	0.12	≤ 1	NO
F5	S1	Lactating cows	ENT0027	E. faecium	SUSCEPTIBLE	1	8	4	4	2	≤ 8	4	1	≤ 0.5	≤ 1	0.12	≤ 1	NO
F5	S2	Heifers	ENT0061	E. faecalis	SUSCEPTIBLE	1	8	1	2	2	≤ 8	2	16	≤ 0.5	≤ 1	0.12	2	NO
F5	S2	Heifers	ENT0060	E. faecium	SUSCEPTIBLE	1	8	4	4	4	≤ 8	4	1	≤ 0.5	≤ 1	0.06	≤ 1	NO
F5	S2	Lactating cows	ENT0104	E. faecalis	CHL-ERY-LZD-TET	1	128	1	1	> 128	≤ 8	8	8	≤ 0.5	128	0.12	≤ 1	YES
F5	S3	Calves	ENT0090	E. faecalis	CHL-ERY-TET	1	64	1	1	> 128	≤ 8	1	16	≤ 0.5	128	0.12	≤ 1	NO
F5	S3	Calves	ENT0092	E. faecium	ERY-TET	4	32	4	2	> 128	≤ 8	2	1	≤ 0.5	64	0.12	≤ 1	YES
F5	S3	Heifers	ENT0094	E. faecalis	CHL-ERY-LZD-TET	1	128	1	1	> 128	≤ 8	16	16	≤ 0.5	128	0.12	≤ 1	YES
AMP, ampicilin; CHL, chloramphenicol; CIP, ciprofloxacin; DAP, daptomycin; ERY, erythromycin; GEN; gentamycin; LZD, linezolid; Q/D, quinupristin-dalfopristin; TEI; teicoplanin; TET, tetracycline; TGC, tigecycline; VAN, vancomycin.
a Quinupristin-dalfopristin (Q/D) MIC results for E. faecalis (indicated in green) were not interpreted since they are intrinsically resistant to pleuromutilins, lincosamides, and streptogramins A; for E. faecium, MICQ/D >1 are indicated in bold and in red if MICQ/D >4.

## Sheet: Table S3
Supplementary Table S3. Heatmap showing the distribution of virulence factors detected by WGS in each isolate along with the hierarchical clustering dendrogram based on presence/absence of virulence factors.
									Adherence (VFC0001)																																	Immune modulation (VFC0258)
									Ent	Ent	Ent	Ent	Ent	Ent	Ent	Ent	Ent	Ent	Ent	Ent	Ent	Ent	Ent	Ent	Ent	Ent	Ent	Other	Ent	Ent	Ent	Other	Other	Ent	Ent	Other	Ent	Ent	Ent	Ent	Other	Other	Other	Other	Other	Ent	Ent	Ent	Ent
		Strain	Farm	Sampling	Phenotypic AMR profile	ST	Strain	Species	ace	ACI49664 (PGS3)	ACI49666 (PGS3)	ACI49667 (PGS3)	ACI49668 (PGS1)	ACI49669 (PGS1)	ACI49670 (PGS1)	ACI49672 (PGS1)	ACI49673 (PGS1)	acm a	ebpA	ebpB	ebpC	ecbA/fss3	EF_RS01960	EF_RS14505	EF0485 (AS)	efaA	EFMU0317_RS16950	eno	esp b	fss1	fss2	groEL	lap	pilA - ACI49671 (PGS1)	pilB - ACI49665 (PGS3)	plr/gapA	prgB/asc10	scm	sgrA	srtC	tuf	BC_RS26290	BCE_RS25860	cap8P	cps4I	cpsA/uppS	cpsB/cdsA	cpsC	cpsD
		ENT0115	F1	S04	TET	16	ENT0115	E. faecalis											99.62	99.51	99.58		93.35	98.94	99.95	99.68		78	99.89	99.1	94.87	69.25	69.66			79				99.05	75.11					99.88	99.5	99.4	98.77
		ENT0021	F1	S01	SUSCEPTIBLE	387	ENT0021	E. faecalis	96.49										99.28	99.16	99.36		97.38	98.59		99.57		77.92			95.57	69	69.82			78.82				99.53	74.98					99.63	99.38	97.18	98.7
		ENT0049	F1	S02	CHL-ERY-TET	100	ENT0049	E. faecalis											99.54	100	99.63		97.95	99.44		99.78		78.08		98.56	95.89	69.11	71.14			78.9				99.53	74.91					99.63	99.38	99.32	99.05
		ENT0082	F1	S03	CHL-ERY-TET	100	ENT0082	E. faecalis											99.65	99.93	99.58		97.95	99.44		99.57		78		98.56	95.87	69.11	71.14			78.9				99.06	74.94					99.51	99.38	99.32	98.91
		ENT0094	F5	S03	CHL-ERY-LZD-TET	19	ENT0094	E. faecalis											99.91	99.72	100		97.81	99.23		99.57		77.85	99.27	98.67	97.31	69.23	69.63			78.9				99.77	75.02				65.45	99.39	99
		ENT0104	F5	S02	CHL-ERY-LZD-TET	19	ENT0104	E. faecalis											99.91	99.72	100		97.81	99.23		99.57		77.85	99.27	98.67	97.31	69.23	69.63			78.9				99.77	75.02				65.45	99.39	99
		ENT0265	F4	S07	SUSCEPTIBLE	81	ENT0265	E. faecalis	98.27										99.36	99.58	99.47		93.35	98.81		99.57		77.85		98.61	94.38	69.12	70.97			78.8				99.29	74.34					99.27	99.5
		ENT0263	F4	S07	CHL-TET	21	ENT0263	E. faecalis											99.94	99.72	99.95		97.88	98.66		99.68		78.09		98.64	94.3	69.19	69.63			79				99.88	75.02					99.88	100
		ENT0121	F2	S04	CHL-CIP-ERY-TET	21	ENT0121	E. faecalis											99.89	99.51	100		97.81	98.66		99.57		78.17		98.44	94.22	69.25	69.63			79	94.23			99.88	75.02					99.75	99.88
		ENT0184	F4	S05	CHL-ERY-TET	21	ENT0184	E. faecalis											99.94	99.79	99.95		93.42	99.16		99.68		78.09	99.27	98.17	96.75	69.25	69.63			79				99.77	75.02					99.88	100
		ENT0072	F3	S02	CHL-CIP-ERY-GEN-TET	480	ENT0072	E. faecalis											99.94	100	99.36		97.88	99.09		99.68		78	99.56	98.52	95.81	69.13	69.63			79	94.23			99.64	75.02				65.36	99.27	99.5
		ENT0075	F4	S02	CHL-ERY-LZD-TET	21	ENT0075	E. faecalis											99.86	99.72	99.89		97.81	98.52		99.68		78.09	99.4	98.59	94.22	69.25	69.5			79	96.71			99.77	75.02					99.88	100
		ENT0190	F4	S05	CHL-ERY-LZD-TET	21	ENT0190	E. faecalis											99.94	99.72	99.95		97.88	98.38		99.68		78.09	99.44	98.59	94.27	69.25	69.63			79	95.38			99.77	75.02					99.88	100
		ENT0018	F1	S01	TET	26	ENT0018	E. faecalis	100										100	100	100		97.81	99.16		99.89		77.77	99.23	98.2	92.5	69.25	69.67			79				100	75.02					100	100
		ENT0143	F1	S05	CHL-ERY-TET	41	ENT0143	E. faecalis											99.91	99.79	100	99.35	98.03	98.52		99.46		77.85	99.27	98.28	96.64	69.25	69.59			78.8				99.65	75.11					99.51	99.25
		ENT0137	F1	S05	TET	570	ENT0137	E. faecalis											99.74	99.58	100	99.29	97.73	98.94		99.46		78	99.56	98.64	96.64	69.19	69.71			78.9				100	75.11					99.51	99.38
		ENT0034	F4	S01	CHL-TET	570	ENT0034	E. faecalis											99.74	99.58	99.95		99.41	98.94		99.46		78	99.56	98.34	96.61	69.19	69.71			78.9				100	75.02					99.51	99.38
		ENT0172	F1	S06	TET	22	ENT0172	E. faecium		99.76	99.51	99.65	98.76	98.85	98.01	99.11	97.51	99.91								100	100	78.43				69.12	70.05	93.37	97.39	80.02		100			73.97			66.08		100	100
		ENT0084	F1	S03	TET	32	ENT0084	E. faecium		99.76	99.65		98.76	98.85	98.01	99.26	97.51	99.86								100	100	78.96				69.12	70	93.37	100	80.02					73.97	65.38				99.88	99.75
		ENT0138	F1	S05	TET	32	ENT0138	E. faecium		99.88	99.65		98.71	98.85	98.01	99.26	97.51	99.81								100	99.87	78.96				69.12	70	93.37	100	80.02					73.97	65.38				99.88	99.75
		ENT0020	F1	S01	ERY-TET-Q/D	643	ENT0020	E. lactis		90.74	98.1	94.01	99.71	98.47	100	99.55	98.16	97.16								92.64	92.08	78.66				69.48	70.22	99.59	99.36	80.02		82.92			74.06					93.48	91.26
		ENT0154	F4	S04	SUSCEPTIBLE	361	ENT0154	E. lactis			98.94		99.76	98.47	99.73	98.06	99.47	96.84								92.64	92.76	78.66				69.54	70.06	99.7	99.41	80.02			93.74		73.97					93.6	91.39
		ENT0207	F1	S07	SUSCEPTIBLE	361	ENT0207	E. lactis			98.94		99.76	98.47	99.73	98.06	99.47	96.89								92.53	92.76	78.66				69.54	70.06	99.7	99.41	80.02			93.74		73.72					93.6	91.39
		ENT0245	F1	S08	SUSCEPTIBLE	163	ENT0245	E. lactis		88	98.94	96.87						96.24								92.53	93.31	78.56				69.74	70.06		91.85	79.84		83.22			73.89		70.5			92.99	91.14
		ENT0186	F4	S05	ERY	296	ENT0186	E. lactis			99.37							96.84								92.64	94.32	78.58				69.54	70		99.52	80.02			92.31		73.97					93.48	91.39
		ENT0261	F4	S07	ERY	296	ENT0261	E. lactis			99.37							96.89								92.44	94.32	78.58				69.54	70		99.47	80.02			92.31		73.97					93.48	91.39
		ENT0169	F1	S06	SUSCEPTIBLE	296	ENT0169	E. lactis			99.37							96.78								92.64	94.32	78.58				69.54	70		99.52	80.02			92.31		73.97					93.36	91.39
		ENT0102	F4	S03	ERY	296	ENT0102	E. lactis			99.37							96.78								92.64	94.19	78.58				69.54	70		99.52	80.02			92.31		73.97					93.48	91.39
		ENT0114	F1	S04	ERY	296	ENT0114	E. lactis			99.37							96.84								92.64	94.32	78.58				69.54	70		99.52	80.02			92.31		73.97					93.48	91.39
		ENT0058	F1	S02	TET	27	ENT0058	E. faecium		99.88	99.58					97.92										99.89	98.03	78.43				69.21	69.88	97.43	96.22	80.02		95.48			74.06					100	100
		ENT0092	F5	S03	ERY-TET	771	ENT0092	E. faecium		99.64								99.03								99.37	98.67	78.12				69.06	70			79.92					74.06					100	99.88
		ENT0177	F2	S06	ERY-TET-Q/D	771	ENT0177	E. faecium		99.76								99.03								99.37	98.73	78.58				69.06	70.05			80.12					74.06					100	99.88
	a Gene in two fragments in all E. lactis except for ENT0245 (1 full copy)
	b Gene in two fragments (△esp )
	% seq identity		Gene location				Source
	>99		P	Plasmid			Ent	Enterococcus sp.
	99-90		C	Chromosome			Other	Other Gram (+) pecies different to Enterococus
	90-80		CP	Chromosome & Plasmid
	<80
	absence
[truncated: 38 more columns]

## Sheet: Table S4
Supplementary Table S4. Point mutations in the Penicillin-Binding Protein 5 (PBP5) sequences, as identified by PointFinder.
Isolate	nt position																					PBP5-S/R profile	Species
	24	27	34	66	68	85	100	144	172	177	204	216	324	466	485	496	499	525	586	629	667
ENT0020	A	G	R	G	A	E	E	Q	T	L	D	A	A	abs	M	N	A	E	V	E	P	S17/R4	E. lactis
ENT0058	A	G	R	G	A	E	Q	Q	A	L	D	A	T	abs	M	K	T	D	V	E	P	S13/R8	E. faecium
ENT0084	A	G	Q	E	T	D	Q	Q	A	I	G	S	A	abs	M	N	A	E	V	E	P	S8/R13	E. faecium
ENT0092	A	G	R	G	A	E	Q	Q	A	L	D	A	T	abs	M	K	T	D	V	E	P	S13/R8	E. faecium
ENT0138	A	G	Q	E	T	D	Q	Q	A	I	G	S	A	abs	M	N	A	E	V	E	P	S8/R13	E. faecium
ENT0172	A	G	Q	E	T	D	Q	Q	A	I	G	S	A	abs	M	N	A	E	V	E	P	S8/R13	E. faecium
ENT0177	A	G	R	G	A	E	Q	Q	A	L	D	A	T	abs	M	K	T	D	V	E	P	S13/R8	E. faecium
S profile	V	S	R	G	A	E	E	K	T	L	D	A	T	abs	M	N	A	E	V	E	P	PBP5-S
R profile	A	G	Q	E	T	D	Q	Q	A	I	G	S	A	S/D	A/T	K	T	D	L*	V	S	PBP5-R
abs., absence

## Sheet: Table S5
Supplementary Table S5. List of NCBI accession numbers associated to samples.
Sample Name	Species	BioSample	SRA
ENT0018	E. faecalis	SAMN37694122	SRR26327436
ENT0020	E. lactis	SAMN37694123	SRR26327435
ENT0021	E. faecalis	SAMN37694124	SRR26327424
ENT0034	E. faecalis	SAMN37694125	SRR26327413
ENT0049	E. faecalis	SAMN37694126	SRR26327410
ENT0058	E. faecium	SAMN37694127	SRR26327409
ENT0072	E. faecalis	SAMN37694128	SRR26327408
ENT0075	E. faecalis	SAMN37694129	SRR26327407
ENT0082	E. faecalis	SAMN37694130	SRR26327406
ENT0084	E. faecium	SAMN37694131	SRR26327405
ENT0092	E. faecium	SAMN37694132	SRR26327434
ENT0094	E. faecalis	SAMN37694133	SRR26327433
ENT0102	E. lactis	SAMN37694134	SRR26327432
ENT0104	E. faecalis	SAMN37694135	SRR26327431
ENT0114	E. lactis	SAMN37694136	SRR26327430
ENT0115	E. faecalis	SAMN37694137	SRR26327429
ENT0121	E. faecalis	SAMN37694138	SRR26327428
ENT0137	E. faecalis	SAMN37694139	SRR26327427
ENT0138	E. faecium	SAMN37694140	SRR26327426
ENT0143	E. faecalis	SAMN37694141	SRR26327425
ENT0154	E. lactis	SAMN37694142	SRR26327423
ENT0169	E. lactis	SAMN37694143	SRR26327422
ENT0172	E. faecium	SAMN37694144	SRR26327421
ENT0177	E. faecium	SAMN37694145	SRR26327420
ENT0184	E. faecalis	SAMN37694146	SRR26327419
ENT0186	E. lactis	SAMN37694147	SRR26327418
ENT0190	E. faecalis	SAMN37694148	SRR26327417
ENT0207	E. lactis	SAMN37694149	SRR26327416
ENT0245	E. lactis	SAMN37694150	SRR26327415
ENT0261	E. lactis	SAMN37694151	SRR26327414
ENT0263	E. faecalis	SAMN37694152	SRR26327412
ENT0265	E. faecalis	SAMN37694153	SRR26327411
